# Supplementary material for: Stable isotope chemistry reveals plant-dominant diet among early foragers on the Andean Altiplano, 9.0–6.5 cal. ka
Source: PLoS One. 2024 Jan 24;19(1):e0296420. doi: 10.1371/journal.pone.0296420 (PMC10807835; doi:10.1371/journal.pone.0296420)
Supplement: S1 Data — (R) [file pone.0296420.s001.R]

#S1 Code: supplementary information for Chen et al. 2023, Stable isotope chemistry reveals plant-dominant diet among early foragers on the Andean Altiplano, 9.0–6.5 cal. ka
library(MixSIAR)
library(R2jags) #used to extract mixing model posterior density data for custom plotting
source("/Haas/R/FigLabels.R")

setwd("/Haas/Research/SMP_diet/")#directory containing consumer and  source files, and where results are exported

#import human consumer data. Note that child data removed due to breast-feeding effects.
mix.filename<-"consumer.csv"
read.csv(mix.filename)
mix<-load_mix_data(filename=mix.filename, iso_names=c("d13C","d15N"),factors=NULL,fac_random=NULL,fac_nested=NULL,cont_effects=NULL)

#import food source data
source.raw<-read.csv("S2Table--IsotopeSources.csv")
head(source.raw)
ss.m<-aggregate(cbind(source.raw$d13C.corrected,source.raw$d15N.corrected)~source.raw$type,FUN=mean)
ss.v<-aggregate(cbind(source.raw$d13C.corrected,source.raw$d15N.corrected)~source.raw$type,FUN=sd)
ss.c<-aggregate(source.raw$type,by=list(source.raw$type),FUN=length)

source.summary<-data.frame(resource=ss.m[,1],Meand13C=ss.m[,2],SDd13C=ss.v[,2],Meand15N=ss.m[,3],SDd15N=ss.v[,3],n=ss.c$x)
write.csv(source.summary,"sources.csv",row.names=F)

source.filename<-"sources.csv"
read.csv(source.filename)
source<-load_source_data(filename=source.filename, source_factors=NULL,conc_dep=FALSE, data_type="means", mix)

#Discrimination (trophic enrichment) values

dn<-3:6 #possible trophic enrichment factors (discrimination) for nitrogen
dc<-seq(4.5,6,by=.5) #possible trophic enrichment factors (discrimination) for nitrogen
tef<-expand.grid(Meand13C=dc,SDd13C=0.63,Meand15N=dn,SDd15N=0.74) #SDs based on Cheung and Szpak 2020, JAMT

#plot prior (1=uninformative)
plot_prior(alpha.prior=1,source)

# Write the JAGS model file
model_filename<-"MixSIAR_model.txt"   # Name of the JAGS model file
resid_err<-TRUE
process_err<-TRUE
write_JAGS_model(model_filename, resid_err, process_err, mix, source)

output_options<-list(summary_save = TRUE,
                       summary_name = "summary_statistics",
                       sup_post = FALSE,
                       plot_post_save_pdf = TRUE,
                       plot_post_name = "posterior_density",
                       sup_pairs = FALSE,
                       plot_pairs_save_pdf = TRUE,
                       plot_pairs_name = "pairs_plot",
                       sup_xy = TRUE,
                       plot_xy_save_pdf = FALSE,
                       plot_xy_name = "xy_plot",
                       gelman = TRUE,
                       heidel = FALSE,
                       geweke = TRUE,
                     diag_save = TRUE,
                       diag_name = "diagnostics",
                       indiv_effect = FALSE,
                       plot_post_save_png = TRUE,
                       plot_pairs_save_png = FALSE,
                       plot_xy_save_png = FALSE,
                     diag_save_ggmcmc = FALSE,
                     return_obj = TRUE)

#run an initial test to ensure files load correctly
discr<-data.frame(resource=c("C3 plant","C4 plant","freshwater fish","large terrestrial mammal"),Meand13C=rep(tef[1,1],4),SDd13C=rep(tef[1,2],4),Meand15N=rep(tef[1,3],4),SDd15N=rep(tef[1,4])) #specify discimination data for testing purpose
write.csv(discr,"discrimination.csv",row.names=F)#unfortunately, MixSIAR requires importation of a csv discrimination file. Therefore, export discrimination table to a csv file to be imported next step.
    d<-load_discr_data("discrimination.csv",mix)#import discrimination file.
jags.test<-run_model(run="test", mix, source, d, model_filename)
output_JAGS(jags.test, mix, source, output_options)

#run the very long model with different nitrogen offsets to reflect the range of possible values observed in the lit. Identify the one with the lowest LIC. very long: chain-length=1,000,000, burn-in=500,000, thinning=500, chains=3

mdl.names<-NULL #empty vector to store model names
mdls<-list()
summary<-data.frame(d13C=NA,d15N=NA,C3.plant=NA,C4.plant=NA,fish=NA,mammal=NA,Gelman=NA,Geweke=NA)
for (i in 1:nrow(tef)){
    discr<-data.frame(resource=c("C3 plant","C4 plant","freshwater fish","large terrestrial mammal"),Meand13C=rep(tef[i,1],4),SDd13C=rep(tef[i,2],4),Meand15N=rep(tef[i,3],4),SDd15N=rep(tef[i,4]))
    write.csv(discr,"discrimination.csv",row.names=F)#unfortunately, MixSIAR requires importation of a csv discrimination file. Therefore, export discrimination table to a csv file to be imported next step.
    d<-load_discr_data("discrimination.csv",mix)#import discrimination file.
    mdl<-paste("jags.vlong","C",discr[2,2],"N",discr[2,4],sep=".")#model name specifying C and N discrimination factors being used
    mdl.names<-c(mdl.names,mdl) #collection of model names
    mdls[[i]]<-assign(mdl,run_model(run="very long", mix, source, d, model_filename)) #runs the current model and assigns it to the model name
    diag<-output_diagnostics(mdls[[i]],mix,source,output_options)
    stats<-output_stats(mdls[[i]],mix,source,output_options)
    summary[i,1]<-tef[i,1]
    summary[i,2]<-tef[i,3]
    summary$C3.plant[i]<-paste0(
        round(stats[rownames(stats)=="p.global.C3 plant","50%"],2)*100,
        "(",
        round(stats[rownames(stats)=="p.global.C3 plant","2.5%"],2)*100,
        "-",
        round(stats[rownames(stats)=="p.global.C3 plant","97.5%"],2)*100,
        ")"
    )
    summary$C4.plant[i]<-paste0(
        round(stats[rownames(stats)=="p.global.C4 plant","50%"],2)*100,
        "(",
        round(stats[rownames(stats)=="p.global.C4 plant","2.5%"],2)*100,
        "-",
        round(stats[rownames(stats)=="p.global.C4 plant","97.5%"],2)*100,
        ")"
    )
    summary$fish[i]<-paste0(
        round(stats[rownames(stats)=="p.global.freshwater fish","50%"],2)*100,
        "(",
        round(stats[rownames(stats)=="p.global.freshwater fish","2.5%"],2)*100,
        "-",
        round(stats[rownames(stats)=="p.global.freshwater fish","97.5%"],2)*100,
        ")"
    )
    summary$mammal[i]<-paste0(
        round(stats[rownames(stats)=="p.global.large terrestrial mammal","50%"],2)*100,
        "(",
        round(stats[rownames(stats)=="p.global.large terrestrial mammal","2.5%"],2)*100,
        "-",
        round(stats[rownames(stats)=="p.global.large terrestrial mammal","97.5%"],2)*100,
        ")"
    )
    summary$Gelman[i]<-paste(
        length(which(diag$gelman[,1]>1.01)),
        length(which(diag$gelman[,1]>1.05)),
        length(which(diag$gelman[,1]>1.1)),
        sep=","
        )
    summary$Geweke[i]<-paste(
        length(which(abs(diag$geweke[,1])>1.96)),
        length(which(abs(diag$geweke[,2])>1.96)),
        length(which(abs(diag$geweke[,3])>1.96)),
        sep=","
        )

}

mdl.names #show model names
length(mdls)

names(mdls)<-mdl.names #add names to list to make identification of best model easier

cm<-compare_models(x=mdls,loo=TRUE)
cm<-cm[order(as.numeric(row.names(cm))),]
summary$LOOic<-cm$LOOic
summary$weight<-cm$weight
summary
which(summary$LOOic==min(summary$LOOic))#best model (lowest AIC)

write.csv(summary,"MixModelResultsSummary.csv")

#show maximum likelihood models 
summary2<-summary[order(summary$LOOic),]#order by LOOic
summary3<-summary2[which(summary2$weight>0.1),] #keep those with weight > 0.1 to identify the most likely models given the model comparison results
output_JAGS(mdls[as.numeric(row.names(mlm))[1]], mix, source, output_options)
mlm<-as.numeric(row.names(summary3))

#plot isospace for maximum likelihood model
im<-mlm[1]#choose a best model for isospace plotting.
par(mfrow=c(1,1))
mld<-data.frame(resource=c("C3 plant","C4 plant","freshwater fish","large terrestrial mammal"),Meand13C=rep(tef[im,1],4),SDd13C=rep(tef[im,2],4),Meand15N=rep(tef[im,3],4),SDd15N=rep(tef[im,4]))
write.csv(mld,"discrimination_mld.csv",row.names=F)#unfortunately, MixSIAR requires importation of a csv discrimination file. Therefore, export discrimination table to a csv file to be imported next step.
mld2<-load_discr_data("discrimination_mld.csv",mix)#import discrimination file.
plot_data("isospace_plot",plot_save_pdf=F,plot_save_png=T,mix=mix,source=source,discr=mld2)

#custom plot

png("MixPosterior.png",width=6.5,height=6.5,units="in",res=300,pointsize=9)
par(mar=c(4,4,1,1),mfrow=c(3,2))
for (i in 1:length(mlm)){
    attach.jags(mdls[[mlm[i]]])
    plot(NULL,xlim=c(0,1),ylim=c(0,1),xlab="proportion of diet",ylab="scaled posterior density")
    dc3<-density(p.global[,1])
    dc3$y<-dc3$y/max(dc3$y)
    polygon(x=dc3$x,y=dc3$y,border=NA,col=hsv(120/360,1,1,.2))
    dc4<-density(p.global[,2])
    dc4$y<-dc4$y/max(dc4$y)
    polygon(x=dc4$x,y=dc4$y,border=NA,col=hsv(60/360,1,1,.2))
    df<-density(p.global[,3])
    df$y<-df$y/max(df$y)
    polygon(x=df$x,y=df$y,border=NA,col=hsv(240/360,1,1,.2))
    dm<-density(p.global[,4])
    dm$y<-dm$y/max(dm$y)
    polygon(x=dm$x,y=dm$y,border=NA,col=hsv(30/360,1,1,.2))

    lines(dc3,col=hsv(120/360,1,1,1),lwd=1)
    lines(dc4,col=hsv(60/360,1,1,1),lwd=1)
    lines(df,col=hsv(240/360,1,1,1),lwd=1)
    lines(dm,col=hsv(30/360,1,1,1),lwd=1)
    axis(3,labels=F)
    axis(4,labels=F)
    abline(h=0)

    legend("top",legend=c("C3 plant","C4 plant","fish","mammal"),
           fill=c(hsv(120/360,1,1,.2),hsv(60/360,1,1,.2),hsv(240/360,1,1,.2),hsv(30/360,1,1,.2)),
           border=c(hsv(120/360,1,1,1),hsv(60/360,1,1,1),hsv(240/360,1,1,1),hsv(30/360,1,1,1)),bty="n")
    fig.label(letters[i],region="figure",pos="topleft")
}
dev.off()
    
#inspect results for each model, one at a time
for(i in 1:length(mdls)){
    output_JAGS(mdls[[i]], mix, source, output_options)
    print(names(mdls)[i])
    readline(prompt="Press [enter] to continue")
}
