# Supplementary material for: Stable isotope chemistry reveals plant-dominant diet among early foragers on the Andean Altiplano, 9.0–6.5 cal. ka
Source: PLoS One. 2024 Jan 24;19(1):e0296420. doi: 10.1371/journal.pone.0296420 (PMC10807835; doi:10.1371/journal.pone.0296420)
Supplement: S1 Table — (CSV) [file pone.0296420.s002.csv]

taxon	type	age	location	latitude	longitude	altitude.m	d13C.raw	d13C.suess	d13C.altitude	d13C.tissue	d13C.corrected	d15N.raw	d15N.altitude	d15N.corrected	data.source
Vicugna vicugna	large terrestrial mammal	archaeological	Casa Chavez Monticulo 1, Argentina	-26	-67.5	3360	-21	NA	NA	-2.4	-23.4	6.1	NA	6.1	Grant 2017
Vicugna vicugna	large terrestrial mammal	archaeological	Casa Chavez Monticulo 1, Argentina	-26	-67.5	3360	-20.6	NA	NA	-2.4	-23	5.1	NA	5.1	Grant 2017
Vicugna vicugna	large terrestrial mammal	archaeological	Casa Chavez Monticulo 1, Argentina	-26	-67.5	3360	-20.6	NA	NA	-2.4	-23	5.4	NA	5.4	Grant 2017
Vicugna vicugna	large terrestrial mammal	archaeological	Casa Chavez Monticulo 1, Argentina	-26	-67.5	3360	-20.4	NA	NA	-2.4	-22.8	4.5	NA	4.5	Grant 2017
Vicugna vicugna	large terrestrial mammal	archaeological	Casa Chavez Monticulo 1, Argentina	-26	-67.5	3360	-19.9	NA	NA	-2.4	-22.3	5.6	NA	5.6	Grant 2017
Vicugna vicugna	large terrestrial mammal	archaeological	Casa Chavez Monticulo 1, Argentina	-26	-67.5	3360	-19	NA	NA	-2.4	-21.4	6.2	NA	6.2	Grant 2017
Vicugna vicugna	large terrestrial mammal	archaeological	Casa Chavez Monticulo 1, Argentina	-26	-67.5	3360	-19.7	NA	NA	-2.4	-22.1	6	NA	6	Grant 2017
Vicugna vicugna	large terrestrial mammal	archaeological	Casa Chavez Monticulo 1, Argentina	-26	-67.5	3360	-19.2	NA	NA	-2.4	-21.6	5.5	NA	5.5	Grant 2017
Vicugna vicugna	large terrestrial mammal	archaeological	Casa Chavez Monticulo 1, Argentina	-26	-67.5	3360	-20.8	NA	NA	-2.4	-23.2	4.3	NA	4.3	Grant 2017
Vicugna vicugna	large terrestrial mammal	archaeological	Casa Chavez Monticulo 1, Argentina	-26	-67.5	3360	-18.5	NA	NA	-2.4	-20.9	7	NA	7	Grant 2017
Vicugna vicugna	large terrestrial mammal	archaeological	Bajo del Coypar II, Argentina	-26	-67.5	3349	-20.3	NA	NA	-2.4	-22.7	3.4	NA	3.4	Grant 2017
Vicugna vicugna	large terrestrial mammal	archaeological	Bajo del Coypar II, Argentina	-26	-67.5	3349	-19.9	NA	NA	-2.4	-22.3	6.9	NA	6.9	Grant 2017
Vicugna vicugna	large terrestrial mammal	archaeological	Bajo del Coypar II, Argentina	-26	-67.5	3349	-20.2	NA	NA	-2.4	-22.6	4.5	NA	4.5	Grant 2017
Vicugna vicugna	large terrestrial mammal	archaeological	Corral Alto, Argentina	-26	-67.5	3680	-17.8	NA	NA	-2.4	-20.2	7.4	NA	7.4	Grant 2017
Vicugna vicugna	large terrestrial mammal	archaeological	Corral Alto, Argentina	-26	-67.5	3680	-16.6	NA	NA	-2.4	-19	6.6	NA	6.6	Grant 2017
Vicugna vicugna	large terrestrial mammal	archaeological	Corral Alto, Argentina	-26	-67.5	3680	-18	NA	NA	-2.4	-20.4	7.1	NA	7.1	Grant 2017
Vicugna vicugna	large terrestrial mammal	archaeological	Real Grande 1, Argentina	-26	-67.5	4050	-20.9	NA	NA	-2.4	-23.3	5.4	NA	5.4	Grant 2017
Vicugna vicugna	large terrestrial mammal	archaeological	Real Grande 1, Argentina	-26	-67.5	4050	-21.4	NA	NA	-2.4	-23.8	5.7	NA	5.7	Grant 2017
Vicugna vicugna	large terrestrial mammal	archaeological	Real Grande 1, Argentina	-26	-67.5	4050	-21	NA	NA	-2.4	-23.4	7	NA	7	Grant 2017
Vicugna vicugna	large terrestrial mammal	archaeological	Real Grande 1, Argentina	-26	-67.5	4050	-21.1	NA	NA	-2.4	-23.5	5.7	NA	5.7	Grant 2017
Vicugna vicugna	large terrestrial mammal	archaeological	Real Grande 1, Argentina	-26	-67.5	4050	-20.6	NA	NA	-2.4	-23	5.1	NA	5.1	Grant 2017
Vicugna vicugna	large terrestrial mammal	archaeological	Real Grande 1, Argentina	-26	-67.5	4050	-22.1	NA	NA	-2.4	-24.5	4.7	NA	4.7	Grant 2017
Vicugna vicugna	large terrestrial mammal	archaeological	Real Grande 1, Argentina	-26	-67.5	4050	-20.3	NA	NA	-2.4	-22.7	6.5	NA	6.5	Grant 2017
Vicugna vicugna	large terrestrial mammal	archaeological	Real Grande 1, Argentina	-26	-67.5	4050	-20.9	NA	NA	-2.4	-23.3	4.9	NA	4.9	Grant 2017
Vicugna vicugna	large terrestrial mammal	archaeological	Real Grande 1, Argentina	-26	-67.5	4050	-21.4	NA	NA	-2.4	-23.8	5.4	NA	5.4	Grant 2017
Vicugna vicugna	large terrestrial mammal	archaeological	Real Grande 1, Argentina	-26	-67.5	4050	-20.4	NA	NA	-2.4	-22.8	5.4	NA	5.4	Grant 2017
Vicugna vicugna	large terrestrial mammal	archaeological	Antofagasta RG 6, Argentina	-26	-67.3	4050	-17.9	NA	NA	-2.4	-20.3	6.5	NA	6.5	Grant et al. 2018
Vicugna vicugna	large terrestrial mammal	archaeological	Antofagasta RG 6, Argentina	-26	-67.3	4050	-18.5	NA	NA	-2.4	-20.9	4.9	NA	4.9	Grant et al. 2018
Vicugna vicugna	large terrestrial mammal	archaeological	Antofagasta RG 6, Argentina	-26	-67.3	4050	-19	NA	NA	-2.4	-21.4	5.4	NA	5.4	Grant et al. 2018
Vicugna vicugna	large terrestrial mammal	archaeological	Antofagasta RG 6, Argentina	-26	-67.3	4050	-18.3	NA	NA	-2.4	-20.7	5.4	NA	5.4	Grant et al. 2018
Vicugna vicugna	large terrestrial mammal	archaeological	Antofagasta RG 6, Argentina	-26	-67.3	4050	-18	NA	NA	-2.4	-20.4	5.4	NA	5.4	Grant et al. 2018
Vicugna vicugna	large terrestrial mammal	archaeological	Antofagasta RG 6, Argentina	-26	-67.3	4050	-18.1	NA	NA	-2.4	-20.5	6.1	NA	6.1	Grant et al. 2018
Vicugna vicugna	large terrestrial mammal	archaeological	Antofagasta RG 1, Argentina	-26	-67.3	4050	-18.5	NA	NA	-2.4	-20.9	5.4	NA	5.4	Grant et al. 2018
Vicugna vicugna	large terrestrial mammal	archaeological	Antofagasta RG 1, Argentina	-26	-67.3	4050	-19	NA	NA	-2.4	-21.4	5.7	NA	5.7	Grant et al. 2018
Vicugna vicugna	large terrestrial mammal	archaeological	Antofagasta RG 1, Argentina	-26	-67.3	4050	-18.6	NA	NA	-2.4	-21	7	NA	7	Grant et al. 2018
Vicugna vicugna	large terrestrial mammal	archaeological	Antofagasta RG 1, Argentina	-26	-67.3	4050	-18.7	NA	NA	-2.4	-21.1	5.7	NA	5.7	Grant et al. 2018
Vicugna vicugna	large terrestrial mammal	archaeological	Antofagasta RG 1, Argentina	-26	-67.3	4050	-18.2	NA	NA	-2.4	-20.6	5.1	NA	5.1	Grant et al. 2018
Vicugna vicugna	large terrestrial mammal	archaeological	Antofagasta RG 1, Argentina	-26	-67.3	4050	-19.7	NA	NA	-2.4	-22.1	4.7	NA	4.7	Grant et al. 2018
Vicugna vicugna	large terrestrial mammal	archaeological	Antofagasta BCII s3, Argentina	-26	-67.3	3349	-17.5	NA	NA	-2.4	-19.9	6.9	NA	6.9	Grant et al. 2018
Lama glama	large terrestrial mammal	archaeological	Antofagasta BCII s3, Argentina	-26	-67.3	3349	-13.7	NA	NA	-2.4	-16.1	5.4	NA	5.4	Grant et al. 2018
Vicugna vicugna	large terrestrial mammal	archaeological	Antofagasta BCII s3, Argentina	-26	-67.3	3349	-17.8	NA	NA	-2.4	-20.2	4.5	NA	4.5	Grant et al. 2018
Vicugna vicugna	large terrestrial mammal	archaeological	Antofagasta BCII s3, Argentina	-26	-67.3	3349	-17.9	NA	NA	-2.4	-20.3	3.4	NA	3.4	Grant et al. 2018
Vicugna vicugna	large terrestrial mammal	archaeological	Antofagasta CC1A, Argentina	-26	-67.3	3700	-18.1	NA	NA	-2.4	-20.5	7.4	NA	7.4	Grant et al. 2018
Vicugna vicugna	large terrestrial mammal	archaeological	Antofagasta CC1A, Argentina	-26	-67.3	3700	-18.1	NA	NA	-2.4	-20.5	6.7	NA	6.7	Grant et al. 2018
Vicugna vicugna	large terrestrial mammal	archaeological	Antofagasta CC1A, Argentina	-26	-67.3	3700	-17.7	NA	NA	-2.4	-20.1	8.5	NA	8.5	Grant et al. 2018
Vicugna vicugna	large terrestrial mammal	archaeological	Antofagasta RG 6, Argentina	-26	-67.3	4050	-18.3	NA	NA	-2.4	-20.7	4.6	NA	4.6	Grant et al. 2018
Vicugna vicugna	large terrestrial mammal	archaeological	Antofagasta CChM 1, Argentina	-26	-67.3	3360	-18.2	NA	NA	-2.4	-20.6	5.1	NA	5.1	Grant et al. 2018
Vicugna vicugna	large terrestrial mammal	archaeological	Antofagasta CChM 1, Argentina	-26	-67.3	3360	-18.2	NA	NA	-2.4	-20.6	5.4	NA	5.4	Grant et al. 2018
Vicugna vicugna	large terrestrial mammal	archaeological	Antofagasta CChM 1, Argentina	-26	-67.3	3360	-18.4	NA	NA	-2.4	-20.8	4.3	NA	4.3	Grant et al. 2018
Vicugna vicugna	large terrestrial mammal	archaeological	Antofagasta CChM 1, Argentina	-26	-67.3	3360	-16.8	NA	NA	-2.4	-19.2	5.5	NA	5.5	Grant et al. 2018
Lama guanicoe	large terrestrial mammal	archaeological	Antofagasta CChM 4, Argentina	-26	-67.3	3360	-19.1	NA	NA	-2.4	-21.5	4.4	NA	4.4	Grant et al. 2018
Vicugna vicugna	large terrestrial mammal	archaeological	Antofagasta CChM 4, Argentina	-26	-67.3	3360	-16.1	NA	NA	-2.4	-18.5	7	NA	7	Grant et al. 2018
Vicugna vicugna	large terrestrial mammal	archaeological	Antofagasta CChM 1, Argentina	-26	-67.3	3360	-16.6	NA	NA	-2.4	-19	6.2	NA	6.2	Grant et al. 2018
Vicugna vicugna	large terrestrial mammal	archaeological	Antofagasta CChM 1, Argentina	-26	-67.3	3360	-18	NA	NA	-2.4	-20.4	4.5	NA	4.5	Grant et al. 2018
Vicugna vicugna	large terrestrial mammal	archaeological	Antofagasta CChM 1, Argentina	-26	-67.3	3360	-17.5	NA	NA	-2.4	-19.9	5.6	NA	5.6	Grant et al. 2018
Vicugna vicugna	large terrestrial mammal	archaeological	Antofagasta CChM 1, Argentina	-26	-67.3	3360	-17.3	NA	NA	-2.4	-19.7	6	NA	6	Grant et al. 2018
Vicugna vicugna	large terrestrial mammal	archaeological	Antofagasta CChM 1, Argentina	-26	-67.3	3360	-18.6	NA	NA	-2.4	-21	6.1	NA	6.1	Grant et al. 2018
Lama guanicoe	large terrestrial mammal	archaeological	Antofagasta CS1, Argentina	-26	-67.3	3665	-16.7	NA	NA	-2.4	-19.13	8.4	NA	8.4	Grant et al. 2018
Vicugna vicugna	large terrestrial mammal	archaeological	Antofagasta PCz1.1, Argentina	-26	-67.3	3665	-16.7	NA	NA	-2.4	-19.06	8.9	NA	8.9	Grant et al. 2018
Vicugna vicugna	large terrestrial mammal	archaeological	Antofagasta PCz1.1, Argentina	-26	-67.3	3665	-16.8	NA	NA	-2.4	-19.18	8.6	NA	8.6	Grant et al. 2018
Lama guanicoe	large terrestrial mammal	archaeological	Antofagasta PCz1.1, Argentina	-26	-67.3	3665	-18.4	NA	NA	-2.4	-20.75	6.9	NA	6.9	Grant et al. 2018
Lama guanicoe	large terrestrial mammal	archaeological	Antofagasta CS1, Argentina	-26	-67.3	3665	-18.8	NA	NA	-2.4	-21.2	7.8	NA	7.8	Grant et al. 2018
Lama guanicoe	large terrestrial mammal	archaeological	Antofagasta CS1, Argentina	-26	-67.3	3665	-15.3	NA	NA	-2.4	-17.7	8.9	NA	8.9	Grant et al. 2018
Vicugna vicugna	large terrestrial mammal	archaeological	Antofagasta CS1, Argentina	-26	-67.3	3665	-14.2	NA	NA	-2.4	-16.58	7.7	NA	7.7	Grant et al. 2018
Vicugna vicugna	large terrestrial mammal	archaeological	Antofagasta CS1, Argentina	-26	-67.3	3665	-14	NA	NA	-2.4	-16.4	10.4	NA	10.4	Grant et al. 2018
Lama guanicoe	large terrestrial mammal	archaeological	Antofagasta CS1, Argentina	-26	-67.3	3665	-17.5	NA	NA	-2.4	-19.9	7.6	NA	7.6	Grant et al. 2018
Vicugna vicugna	large terrestrial mammal	archaeological	Rio Doncellas, Argentina	-26	-67.5	3900	-16.2	NA	NA	-2.4	-18.6	8.5	NA	8.5	Killian Galvan et al. 2016
Vicugna vicugna	large terrestrial mammal	archaeological	Rio Doncellas, Argentina	-26	-67.5	3900	-15.7	NA	NA	-2.4	-18.1	8.5	NA	8.5	Killian Galvan et al. 2016
Vicugna vicugna	large terrestrial mammal	modern	Abra Pampa, Argentina	-26	-67.5	3900	-15.5	1.5	NA	-2.4	-14.6	9.5	NA	9.5	Killian Galvan et al. 2016
Vicugna vicugna	large terrestrial mammal	modern	Abra Pampa, Argentina	-26	-67.5	3900	-18.8	1.5	NA	-2.4	-17.9	11.3	NA	11.3	Killian Galvan et al. 2016
Vicugna vicugna	large terrestrial mammal	modern	Abra Pampa, Argentina	-26	-67.5	3900	-16.2	1.5	NA	-2.4	-15.3	10.5	NA	10.5	Killian Galvan et al. 2016
Hippocamelus bisulcus	large terrestrial mammal	archaeological	Rio Doncellas, Argentina	-26	-67.5	3900	-19.9	NA	NA	-2.4	-22.3	6.1	NA	6.1	Killian Galvan et al. 2016
Hippocamelus bisulcus	large terrestrial mammal	archaeological	Rio Doncellas, Argentina	-26	-67.5	3900	-18.9	NA	NA	-2.4	-21.3	6.1	NA	6.1	Killian Galvan et al. 2016
Vicugna vicugna	large terrestrial mammal	archaeological	Puna de Atacama, Chile	-23.8	-68	2620	-17.7	NA	NA	-2.4	-20.1	8.9	NA	8.9	Lopez et al.2017
Vicugna vicugna	large terrestrial mammal	archaeological	Puna de Atacama, Chile	-23.8	-68	2620	-17.3	NA	NA	-2.4	-19.7	12.3	NA	12.3	Lopez et al.2017
Vicugna vicugna	large terrestrial mammal	archaeological	Puna de Atacama, Chile	-23.8	-68	2620	-16.2	NA	NA	-2.4	-18.6	8.3	NA	8.3	Lopez et al.2017
Vicugna vicugna	large terrestrial mammal	archaeological	Puna de Atacama, Chile	-23.8	-68	2620	-17.6	NA	NA	-2.4	-20	9.8	NA	9.8	Lopez et al.2017
Vicugna vicugna	large terrestrial mammal	archaeological	Puna de Atacama, Chile	-23.8	-68	2620	-17.9	NA	NA	-2.4	-20.3	9.4	NA	9.4	Lopez et al.2017
Vicugna vicugna	large terrestrial mammal	archaeological	Puna de Atacama, Chile	-23.8	-68	2620	-17.6	NA	NA	-2.4	-20	10.4	NA	10.4	Lopez et al.2017
Vicugna vicugna	large terrestrial mammal	archaeological	Puna de Atacama, Chile	-23.8	-68	2620	-17	NA	NA	-2.4	-19.4	8	NA	8	Lopez et al.2017
Vicugna vicugna	large terrestrial mammal	archaeological	Puna de Atacama, Chile	-23.8	-68	2620	-17.4	NA	NA	-2.4	-19.8	10.7	NA	10.7	Lopez et al.2017
Vicugna vicugna	large terrestrial mammal	archaeological	Puna de Atacama, Chile	-23.8	-68	2620	-21	NA	NA	-2.4	-23.4	20.2	NA	20.2	Lopez et al.2017
Hippocamelus bisulcus	large terrestrial mammal	archaeological	Kuelap, Peru	-6.4	-77.9	3000	-22.3	NA	NA	-2.4	-24.7	5.3	NA	5.3	Michell [unpublished] 2018, Animals of the cloud forest: isotopic variation of archaeological faunal remains from {Kuelap, Peru}. University of Central Florida, Orlando.
Hippocamelus bisulcus	large terrestrial mammal	archaeological	Kuelap, Peru	-6.4	-77.9	3000	-20.7	NA	NA	-2.4	-23.1	5.3	NA	5.3	Michell [unpublished] 2018, Animals of the cloud forest: isotopic variation of archaeological faunal remains from {Kuelap, Peru}. University of Central Florida, Orlando.
Hippocamelus bisulcus	large terrestrial mammal	archaeological	Kuelap, Peru	-6.4	-77.9	3000	-23	NA	NA	-2.4	-25.4	2.2	NA	2.2	Michell [unpublished] 2018, Animals of the cloud forest: isotopic variation of archaeological faunal remains from {Kuelap, Peru}. University of Central Florida, Orlando.
Hippocamelus bisulcus	large terrestrial mammal	archaeological	Kuelap, Peru	-6.4	-77.9	3000	-22.6	NA	NA	-2.4	-25	6.1	NA	6.1	Michell [unpublished] 2018, Animals of the cloud forest: isotopic variation of archaeological faunal remains from {Kuelap, Peru}. University of Central Florida, Orlando.
Hippocamelus bisulcus	large terrestrial mammal	archaeological	Kuelap, Peru	-6.4	-77.9	3000	-21	NA	NA	-2.4	-23.4	4.5	NA	4.5	Michell [unpublished] 2018, Animals of the cloud forest: isotopic variation of archaeological faunal remains from {Kuelap, Peru}. University of Central Florida, Orlando.
Hippocamelus bisulcus	large terrestrial mammal	archaeological	Kuelap, Peru	-6.4	-77.9	3000	-21.48	NA	NA	-2.4	-23.88	7.52	NA	7.52	Michell [unpublished] 2018, Animals of the cloud forest: isotopic variation of archaeological faunal remains from {Kuelap, Peru}. University of Central Florida, Orlando.
Hippocamelus bisulcus	large terrestrial mammal	archaeological	Kuelap, Peru	-6.4	-77.9	3000	-22.31	NA	NA	-2.4	-24.71	5.71	NA	5.71	Michell [unpublished] 2018, Animals of the cloud forest: isotopic variation of archaeological faunal remains from {Kuelap, Peru}. University of Central Florida, Orlando.
Hippocamelus bisulcus	large terrestrial mammal	archaeological	Kuelap, Peru	-6.4	-77.9	3000	-15.57	NA	NA	-2.4	-17.97	4.32	NA	4.32	Michell [unpublished] 2018, Animals of the cloud forest: isotopic variation of archaeological faunal remains from {Kuelap, Peru}. University of Central Florida, Orlando.
Hippocamelus bisulcus	large terrestrial mammal	archaeological	Kuelap, Peru	-6.4	-77.9	3000	-22.07	NA	NA	-2.4	-24.47	3.98	NA	3.98	Michell [unpublished] 2018, Animals of the cloud forest: isotopic variation of archaeological faunal remains from {Kuelap, Peru}. University of Central Florida, Orlando.
Hippocamelus bisulcus	large terrestrial mammal	archaeological	Kuelap, Peru	-6.4	-77.9	3000	-20.78	NA	NA	-2.4	-23.18	5.62	NA	5.62	Michell [unpublished] 2018, Animals of the cloud forest: isotopic variation of archaeological faunal remains from {Kuelap, Peru}. University of Central Florida, Orlando.
Hippocamelus bisulcus	large terrestrial mammal	archaeological	Kuelap, Peru	-6.4	-77.9	3000	-22.44	NA	NA	-2.4	-24.84	5.58	NA	5.58	Michell [unpublished] 2018, Animals of the cloud forest: isotopic variation of archaeological faunal remains from {Kuelap, Peru}. University of Central Florida, Orlando.
Hippocamelus bisulcus	large terrestrial mammal	archaeological	Kuelap, Peru	-6.4	-77.9	3000	-22.27	NA	NA	-2.4	-24.67	5.44	NA	5.44	Michell [unpublished] 2018, Animals of the cloud forest: isotopic variation of archaeological faunal remains from {Kuelap, Peru}. University of Central Florida, Orlando.
Hippocamelus bisulcus	large terrestrial mammal	archaeological	Kuelap, Peru	-6.4	-77.9	3000	-23.27	NA	NA	-2.4	-25.67	4.38	NA	4.38	Michell [unpublished] 2018, Animals of the cloud forest: isotopic variation of archaeological faunal remains from {Kuelap, Peru}. University of Central Florida, Orlando.
Hippocamelus bisulcus	large terrestrial mammal	archaeological	Kuelap, Peru	-6.4	-77.9	3000	-23.57	NA	NA	-2.4	-25.97	4.47	NA	4.47	Michell [unpublished] 2018, Animals of the cloud forest: isotopic variation of archaeological faunal remains from {Kuelap, Peru}. University of Central Florida, Orlando.
Trichomycterus sp.	freshwater fish	archaeological	Kala Uyuni, Bolivia	-16.5	-68.9	3900	-10.42	NA	NA	-3.7	-14.12	7.05	NA	7.05	Miller et al. 2010
Orestias sp.	freshwater fish	archaeological	Kala Uyuni, Bolivia	-16.5	-68.9	3900	-12.19	NA	NA	-3.7	-15.89	7.29	NA	7.29	Miller et al. 2010
Orestias sp.	freshwater fish	archaeological	Kala Uyuni, Bolivia	-16.5	-68.9	3900	-10.21	NA	NA	-3.7	-13.91	5.39	NA	5.39	Miller et al. 2010
Orestias agassii	freshwater fish	archaeological	Kala Uyuni, Bolivia	-16.5	-68.9	3900	-13.25	NA	NA	-3.7	-16.95	5.88	NA	5.88	Miller et al. 2010
Orestias luteus	freshwater fish	archaeological	Kala Uyuni, Bolivia	-16.5	-68.9	3900	-14.95	NA	NA	-3.7	-18.65	7.43	NA	7.43	Miller et al. 2010
Orestias sp.	freshwater fish	archaeological	Kala Uyuni, Bolivia	-16.5	-68.9	3900	-20.87	NA	NA	-3.7	-24.57	5.81	NA	5.81	Miller et al. 2010
Orestias sp.	freshwater fish	archaeological	Chiripa, Bolivia	-16.5	-68.9	3900	-13.78	NA	NA	-3.7	-17.48	7.66	NA	7.66	Miller et al. 2010
Orestias sp.	freshwater fish	archaeological	Chiripa, Bolivia	-16.5	-68.9	3900	-9.8	NA	NA	-3.7	-13.5	12.82	NA	12.82	Miller et al. 2010
Orestias sp.	freshwater fish	archaeological	Chiripa, Bolivia	-16.5	-68.9	3900	-13.34	NA	NA	-3.7	-17.04	6.72	NA	6.72	Miller et al. 2010
Orestias sp.	freshwater fish	archaeological	Chiripa, Bolivia	-16.5	-68.9	3900	-15.14	NA	NA	-3.7	-18.84	5.05	NA	5.05	Miller et al. 2010
Algae ("Lima")	C3 plant	modern	Taraco Peninsula, Bolivia	-16.5	-68.9	3900	-21.6	1.5	NA	NA	-20.14	7	NA	7	Miller et al. 2010
Algae on Schoenoplectus tatora	C3 plant	modern	Taraco Peninsula, Bolivia	-16.5	-68.9	3900	-18.6	1.5	NA	NA	-17.1	1.1	NA	1.1	Miller et al. 2010
"Chara"	C4 plant	modern	Taraco Peninsula, Bolivia	-16.5	-68.9	3900	-11.6	1.5	NA	NA	-10.05	-2.6	NA	-2.6	Miller et al. 2010
Elodea potamegeton_Copacabana	C4 plant	modern	Taraco Peninsula, Bolivia	-16.5	-68.9	3900	-9.7	1.5	NA	NA	-8.2	2.3	NA	2.3	Miller et al. 2010
Elodea potamegeton_Huatayata	C4 plant	modern	Taraco Peninsula, Bolivia	-16.5	-68.9	3900	-11.5	1.5	NA	NA	-10	4	NA	4	Miller et al. 2010
Lemna gibba	C3 plant	modern	Taraco Peninsula, Bolivia	-16.5	-68.9	3900	-26.5	1.5	NA	NA	-25	1.5	NA	1.5	Miller et al. 2010
Myriophyllum coacollu	C4 plant	modern	Taraco Peninsula, Bolivia	-16.5	-68.9	3900	-9.1	1.5	NA	NA	-7.64	0.4	NA	0.4	Miller et al. 2010
Myriophyllum coacollu	C4 plant	modern	Taraco Peninsula, Bolivia	-16.5	-68.9	3900	-14.6	1.5	NA	NA	-13.1	2.1	NA	2.1	Miller et al. 2010
Myriophyllum coacollu	C4 plant	modern	Taraco Peninsula, Bolivia	-16.5	-68.9	3900	-8.5	1.5	NA	NA	-7.03	3.1	NA	3.1	Miller et al. 2010
Myriophyllum coacollu	C4 plant	modern	Taraco Peninsula, Bolivia	-16.5	-68.9	3900	-7.8	1.5	NA	NA	-6.27	4	NA	4	Miller et al. 2010
Potamogeton pectinatus	C4 plant	modern	Taraco Peninsula, Bolivia	-16.5	-68.9	3900	-7.2	1.5	NA	NA	-5.7	3.7	NA	3.7	Miller et al. 2010
Ranunculus trichophyllus	C3 plant	modern	Taraco Peninsula, Bolivia	-16.5	-68.9	3900	-18.6	1.5	NA	NA	-17.1	12.2	NA	12.2	Miller et al. 2010
Schoenoplectus tatora	C3 plant	modern	Taraco Peninsula, Bolivia	-16.5	-68.9	3900	-26.9	1.5	NA	NA	-25.35	5.9	NA	5.9	Miller et al. 2010
Schoenoplectus tatora	C3 plant	modern	Taraco Peninsula, Bolivia	-16.5	-68.9	3900	-26.7	1.5	NA	NA	-25.23	2.1	NA	2.1	Miller et al. 2010
Si_Yu	C4 plant	modern	Taraco Peninsula, Bolivia	-16.5	-68.9	3900	-3	1.5	NA	NA	-1.5	-0.6	NA	-0.6	Miller et al. 2010
Si_Yu	C4 plant	modern	Taraco Peninsula, Bolivia	-16.5	-68.9	3900	-4.1	1.5	NA	NA	-2.57	0.5	NA	0.5	Miller et al. 2010
Si_Yu	C4 plant	modern	Taraco Peninsula, Bolivia	-16.5	-68.9	3900	-5.8	1.5	NA	NA	-4.28	1.4	NA	1.4	Miller et al. 2010
Unknown 3_Lake Plant	C3 plant	modern	Taraco Peninsula, Bolivia	-16.5	-68.9	3900	-27.7	1.5	NA	NA	-26.18	-2.7	NA	-2.7	Miller et al. 2010
Unknown 5_Lake Plant	C3 plant	modern	Taraco Peninsula, Bolivia	-16.5	-68.9	3900	-26.8	1.5	NA	NA	-25.31	-5	NA	-5	Miller et al. 2010
Unknown_Lake_Grass	C4 plant	modern	Taraco Peninsula, Bolivia	-16.5	-68.9	3900	-10.9	1.5	NA	NA	-9.42	-5.3	NA	-5.3	Miller et al. 2010
Unknown_Lake_Plant	C3 plant	modern	Taraco Peninsula, Bolivia	-16.5	-68.9	3900	-28.2	1.5	NA	NA	-26.73	9.9	NA	9.9	Miller et al. 2010
Chenopodium quinoa	C3 plant	archaeological	Taraco Peninsula, Bolivia	-16.5	-68.9	3900	-22.6	NA	NA	NA	-22.6	8.8	NA	8.8	Miller et al. 2021
parenchyma	C3 plant	archaeological	Taraco Peninsula, Bolivia	-16.5	-68.9	3900	-21.8	NA	NA	NA	-21.8	9.7	NA	9.7	Miller et al. 2021
Asteraceae sp.	C3 plant	modern	Taraco Peninsula, Bolivia	-16.5	-68.9	3900	-25.8	1.5	NA	NA	-24.3	3.2	NA	3.2	Miller et al. 2021
Asteraceae sp.	C3 plant	modern	Taraco Peninsula, Bolivia	-16.5	-68.9	3900	-25.9	1.5	NA	NA	-24.4	-3	NA	-3	Miller et al. 2021
Asteraceae sp.	C3 plant	modern	Taraco Peninsula, Bolivia	-16.5	-68.9	3900	-26.7	1.5	NA	NA	-25.2	-1.9	NA	-1.9	Miller et al. 2021
Asteraceae sp.	C3 plant	modern	Taraco Peninsula, Bolivia	-16.5	-68.9	3900	-29.2	1.5	NA	NA	-27.7	-1.1	NA	-1.1	Miller et al. 2021
Asteraceae sp.	C3 plant	modern	Taraco Peninsula, Bolivia	-16.5	-68.9	3900	-29	1.5	NA	NA	-27.5	-4.1	NA	-4.1	Miller et al. 2021
Asteraceae sp.	C3 plant	modern	Taraco Peninsula, Bolivia	-16.5	-68.9	3900	-24.7	1.5	NA	NA	-23.2	-1.4	NA	-1.4	Miller et al. 2021
Arabidopsis sp.	C3 plant	modern	Taraco Peninsula, Bolivia	-16.5	-68.9	3900	-26.4	1.5	NA	NA	-24.9	6.2	NA	6.2	Miller et al. 2021
Buddlejaceae	C3 plant	modern	Taraco Peninsula, Bolivia	-16.5	-68.9	3900	-27.4	1.5	NA	NA	-25.9	8.9	NA	8.9	Miller et al. 2021
Chenopodium ambrosioides	C3 plant	modern	Taraco Peninsula, Bolivia	-16.5	-68.9	3900	-23.9	1.5	NA	NA	-22.4	7.7	NA	7.7	Miller et al. 2021
Convolvulaceae	C3 plant	modern	Taraco Peninsula, Bolivia	-16.5	-68.9	3900	-26.4	1.5	NA	NA	-24.9	-4.3	NA	-4.3	Miller et al. 2021
Cyperaceae	C3 plant	modern	Taraco Peninsula, Bolivia	-16.5	-68.9	3900	-26	1.5	NA	NA	-24.5	15.2	NA	15.2	Miller et al. 2021
Equisetaceae	C3 plant	modern	Taraco Peninsula, Bolivia	-16.5	-68.9	3900	-23.9	1.5	NA	NA	-22.4	5.8	NA	5.8	Miller et al. 2021
Juncus sp.	C3 plant	modern	Taraco Peninsula, Bolivia	-16.5	-68.9	3900	-27	1.5	NA	NA	-25.5	4.5	NA	4.5	Miller et al. 2021
Juncus sp.	C3 plant	modern	Taraco Peninsula, Bolivia	-16.5	-68.9	3900	-26.8	1.5	NA	NA	-25.3	8	NA	8	Miller et al. 2021
Labiatae	C3 plant	modern	Taraco Peninsula, Bolivia	-16.5	-68.9	3900	-26.1	1.5	NA	NA	-24.6	-3.2	NA	-3.2	Miller et al. 2021
Labiatae	C3 plant	modern	Taraco Peninsula, Bolivia	-16.5	-68.9	3900	-26.5	1.5	NA	NA	-25	-2	NA	-2	Miller et al. 2021
Labiatae	C3 plant	modern	Taraco Peninsula, Bolivia	-16.5	-68.9	3900	-25.1	1.5	NA	NA	-23.6	-1.3	NA	-1.3	Miller et al. 2021
Liliaceae	C3 plant	modern	Taraco Peninsula, Bolivia	-16.5	-68.9	3900	-25.5	1.5	NA	NA	-24	-4.6	NA	-4.6	Miller et al. 2021
Malvaceae	C3 plant	modern	Taraco Peninsula, Bolivia	-16.5	-68.9	3900	-28.2	1.5	NA	NA	-26.7	1.4	NA	1.4	Miller et al. 2021
Oxalidaceae	C3 plant	modern	Taraco Peninsula, Bolivia	-16.5	-68.9	3900	-27.4	1.5	NA	NA	-25.9	0.4	NA	0.4	Miller et al. 2021
Poaceae	C3 plant	modern	Taraco Peninsula, Bolivia	-16.5	-68.9	3900	-27.1	1.5	NA	NA	-25.6	6.7	NA	6.7	Miller et al. 2021
Poaceae	C3 plant	modern	Taraco Peninsula, Bolivia	-16.5	-68.9	3900	-26	1.5	NA	NA	-24.5	4.8	NA	4.8	Miller et al. 2021
Rannunculus	C3 plant	modern	Taraco Peninsula, Bolivia	-16.5	-68.9	3900	-25.7	1.5	NA	NA	-24.2	-2.2	NA	-2.2	Miller et al. 2021
Oxalis sp.	C3 plant	modern	Taraco Peninsula, Bolivia	-16.5	-68.9	3900	-24	1.5	NA	NA	-22.5	11.9	NA	11.9	Miller et al. 2021
Chenopodium quinoa var. melanospermum	C3 plant	modern	Taraco Peninsula, Bolivia	-16.5	-68.9	3900	-24.4	1.5	NA	NA	-22.9	7.8	NA	7.8	Miller et al. 2021
Chenopodium quinoa var. melanospermum	C3 plant	modern	Taraco Peninsula, Bolivia	-16.5	-68.9	3900	-25.8	1.5	NA	NA	-24.3	8.5	NA	8.5	Miller et al. 2021
Solanum tuberosum	C3 plant	modern	Taraco Peninsula, Bolivia	-16.5	-68.9	3900	-26.8	1.5	NA	NA	-25.3	7	NA	7	Miller et al. 2021
Ichu	C3 plant	modern	Taraco Peninsula, Bolivia	-16.5	-68.9	3900	-25	1.5	NA	NA	-23.5	0.5	NA	0.5	Miller et al. 2021
Ruellia floribunda	C3 plant	modern	Salpo 1, Peru	-8	-78.6	2947	-23.7	1.5	NA	NA	-22.2	4.5	NA	4.5	Szpak et al. 2013
Schinus molle	C3 plant	modern	Salpo 1, Peru	-8	-78.6	2947	-24.6	1.5	NA	NA	-23.1	2.3	NA	2.3	Szpak et al. 2013
Spartium junceum	C3 plant	modern	Salpo 1, Peru	-8	-78.6	2947	-26.5	1.5	NA	NA	-25	1.1	NA	1.1	Szpak et al. 2013
Acacia aroma	C3 plant	modern	Salpo 1, Peru	-8	-78.6	2947	-26.8	1.5	NA	NA	-25.3	9.6	NA	9.6	Szpak et al. 2013
Croton ovalifolius	C3 plant	modern	Salpo 1, Peru	-8	-78.6	2947	-27	1.5	NA	NA	-25.5	7.4	NA	7.4	Szpak et al. 2013
Leonotis nepetifolia	C3 plant	modern	Salpo 1, Peru	-8	-78.6	2947	-28	1.5	NA	NA	-26.5	2.2	NA	2.2	Szpak et al. 2013
Lycianthes lycioides	C3 plant	modern	Salpo 1, Peru	-8	-78.6	2947	-28	1.5	NA	NA	-26.5	-0.3	NA	-0.3	Szpak et al. 2013
Phenax hirtus	C3 plant	modern	Salpo 1, Peru	-8	-78.6	2947	-28.3	1.5	NA	NA	-26.8	2.5	NA	2.5	Szpak et al. 2013
Inga feulleu	C3 plant	modern	Salpo 1, Peru	-8	-78.6	2947	-28.9	1.5	NA	NA	-27.4	0.3	NA	0.3	Szpak et al. 2013
Lupinus aridulus	C3 plant	modern	Salpo 3, Peru	-8	-78.6	2150	-23.7	1.5	NA	NA	-22.2	0.8	NA	0.8	Szpak et al. 2013
Silybum marianum	C3 plant	modern	Salpo 3, Peru	-8	-78.6	2150	-24.3	1.5	NA	NA	-22.8	2	NA	2	Szpak et al. 2013
Phrygilanthus sp.	C3 plant	modern	Salpo 3, Peru	-8	-78.6	2150	-25.9	1.5	NA	NA	-24.4	-0.5	NA	-0.5	Szpak et al. 2013
Solanum amotapense	C3 plant	modern	Salpo 3, Peru	-8	-78.6	2150	-25.9	1.5	NA	NA	-24.4	7.9	NA	7.9	Szpak et al. 2013
Acacia sp.	C3 plant	modern	Salpo 3, Peru	-8	-78.6	2150	-26.2	1.5	NA	NA	-24.7	-1	NA	-1	Szpak et al. 2013
Baccharis serpifolia	C3 plant	modern	Salpo 3, Peru	-8	-78.6	2150	-26.4	1.5	NA	NA	-24.9	2.2	NA	2.2	Szpak et al. 2013
Aristida adsensionis	C3 plant	modern	Salpo 3, Peru	-8	-78.6	2150	-26.5	1.5	NA	NA	-25	-2.6	NA	-2.6	Szpak et al. 2013
Baccharis emarginata	C3 plant	modern	Salpo 3, Peru	-8	-78.6	2150	-26.5	1.5	NA	NA	-25	-0.2	NA	-0.2	Szpak et al. 2013
Brassica campestris	C3 plant	modern	Salpo 3, Peru	-8	-78.6	2150	-27.1	1.5	NA	NA	-25.6	2.3	NA	2.3	Szpak et al. 2013
Mauria sp.	C3 plant	modern	Salpo 3, Peru	-8	-78.6	2150	-27.2	1.5	NA	NA	-25.7	6.1	NA	6.1	Szpak et al. 2013
Solanum agrimoniaefolium	C3 plant	modern	Stgo de Chuco, Peru	-8.1	-78.2	3041	-28	1.5	NA	NA	-26.5	6	NA	6	Szpak et al. 2013
Salvia punctata	C3 plant	modern	Stgo de Chuco, Peru	-8.1	-78.2	3041	-28.1	1.5	NA	NA	-26.6	-3.5	NA	-3.5	Szpak et al. 2013
Duranta sp.	C3 plant	modern	Stgo de Chuco, Peru	-8.1	-78.2	3041	-28.4	1.5	NA	NA	-26.9	1.3	NA	1.3	Szpak et al. 2013
Flourensia cajabambensis	C3 plant	modern	Stgo de Chuco, Peru	-8.1	-78.2	3041	-28.6	1.5	NA	NA	-27.1	2.9	NA	2.9	Szpak et al. 2013
Marrubium vulgare	C3 plant	modern	Stgo de Chuco, Peru	-8.1	-78.2	3041	-28.8	1.5	NA	NA	-27.3	3.8	NA	3.8	Szpak et al. 2013
Scutellaria sp.	C3 plant	modern	Stgo de Chuco, Peru	-8.1	-78.2	3041	-28.8	1.5	NA	NA	-27.3	2.2	NA	2.2	Szpak et al. 2013
Viguiera peruviana	C3 plant	modern	Stgo de Chuco, Peru	-8.1	-78.2	3041	-28.9	1.5	NA	NA	-27.4	5.3	NA	5.3	Szpak et al. 2013
Jungia rugosa	C3 plant	modern	Stgo de Chuco, Peru	-8.1	-78.2	3041	-28.9	1.5	NA	NA	-27.4	1.4	NA	1.4	Szpak et al. 2013
Saccellium sp.	C3 plant	modern	Stgo de Chuco, Peru	-8.1	-78.2	3041	-29	1.5	NA	NA	-27.5	2	NA	2	Szpak et al. 2013
Baccharis libertadensis	C3 plant	modern	Stgo de Chuco, Peru	-8.1	-78.2	3041	-29.6	1.5	NA	NA	-28.1	3.8	NA	3.8	Szpak et al. 2013
Usnea andina	C3 plant	modern	Cahuide, Peru	-8.2	-78.3	4070	-20.5	1.5	NA	NA	-19	-6.5	NA	-6.5	Szpak et al. 2013
Astragalus garbancillo	C3 plant	modern	Cahuide, Peru	-8.2	-78.3	4070	-24.6	1.5	NA	NA	-23.1	4.2	NA	4.2	Szpak et al. 2013
Luzula sp.	C3 plant	modern	Cahuide, Peru	-8.2	-78.3	4070	-25.1	1.5	NA	NA	-23.6	0.9	NA	0.9	Szpak et al. 2013
Distichia muscoides	C3 plant	modern	Cahuide, Peru	-8.2	-78.3	4070	-25.3	1.5	NA	NA	-23.8	4.4	NA	4.4	Szpak et al. 2013
Muehlenbeckia sp.	C3 plant	modern	Cahuide, Peru	-8.2	-78.3	4070	-25.3	1.5	NA	NA	-23.8	6.3	NA	6.3	Szpak et al. 2013
Urtica sp.	C3 plant	modern	Cahuide, Peru	-8.2	-78.3	4070	-25.5	1.5	NA	NA	-24	11.9	NA	11.9	Szpak et al. 2013
Agrostis breviculmis	C3 plant	modern	Cahuide, Peru	-8.2	-78.3	4070	-25.9	1.5	NA	NA	-24.4	2.1	NA	2.1	Szpak et al. 2013
Chuquiraga spinosa	C3 plant	modern	Cahuide, Peru	-8.2	-78.3	4070	-26	1.5	NA	NA	-24.5	-0.5	NA	-0.5	Szpak et al. 2013
Werneria nubigena	C3 plant	modern	Cahuide, Peru	-8.2	-78.3	4070	-26.2	1.5	NA	NA	-24.7	1.3	NA	1.3	Szpak et al. 2013
Festuca dolichopylla	C3 plant	modern	Cahuide, Peru	-8.2	-78.3	4070	-26.3	1.5	NA	NA	-24.8	-1.8	NA	-1.8	Szpak et al. 2013
Hypochaeris sp.	C3 plant	modern	Cahuide, Peru	-8.2	-78.3	4070	-26.6	1.5	NA	NA	-25.1	7.3	NA	7.3	Szpak et al. 2013
Plantago tubulosa	C3 plant	modern	Cahuide, Peru	-8.2	-78.3	4070	-26.9	1.5	NA	NA	-25.4	-5.2	NA	-5.2	Szpak et al. 2013
Stipa mucronata	C3 plant	modern	Cahuide, Peru	-8.2	-78.3	4070	-27.7	1.5	NA	NA	-26.2	-1.4	NA	-1.4	Szpak et al. 2013
Stenandrium dulce	C3 plant	modern	Cahuide, Peru	-8.2	-78.3	4070	-28.4	1.5	NA	NA	-26.9	0.6	NA	0.6	Szpak et al. 2013
Senecio nutans	C3 plant	modern	Cahuide, Peru	-8.2	-78.3	4070	-29.4	1.5	NA	NA	-27.9	6.2	NA	6.2	Szpak et al. 2013
Astragalus garbancillo	C3 plant	modern	Cahuide, Peru	-8.2	-78.3	4070	-24	1.5	NA	NA	-22.5	9.4	NA	9.4	Szpak et al. 2013
Pennisetum purpurem	C4 plant	modern	Salpo 1, Peru	-8	-78.6	2947	-12.5	1.5	NA	NA	-11	7.2	NA	7.2	Szpak et al. 2013
Andropogon sp.	C4 plant	modern	Stgo de Chuco, Peru	-8.1	-78.2	3041	-13.5	1.5	NA	NA	-12	-1.6	NA	-1.6	Szpak et al. 2013
Eriochloa mutica	C4 plant	modern	Las Delicias, Peru	-8.2	-79	10	-11.6	1.5	2	NA	-8.1	-1.5	-1.5	-3	Szpak et al. 2013
Distichia spicata	C4 plant	modern	Las Delicias, Peru	-8.2	-79	10	-14.9	1.5	2	NA	-11.4	-3.2	-1.5	-4.7	Szpak et al. 2013
Paspalum racemosum	C4 plant	modern	Rio Moche, Peru	-8.1	-79	33	-12.7	1.5	2	NA	-9.2	0.8	-1.5	-0.7	Szpak et al. 2013
Tillandsia usneoides	C4 plant	modern	Cerro Campana, Peru	-8	-79.1	164	-13.6	1.5	2	NA	-10.1	3.7	-1.5	2.2	Szpak et al. 2013
Paspalidium paladivagum	C4 plant	modern	La Carbonera, Peru	-8.1	-78.9	192	-12.5	1.5	2	NA	-9	10.5	-1.5	9	Szpak et al. 2013
Amaranthus celosiodes	C4 plant	modern	La Carbonera, Peru	-8.1	-78.9	192	-13.1	1.5	2	NA	-9.6	9.1	-1.5	7.6	Szpak et al. 2013
Tribulus terrestris	C4 plant	modern	La Carbonera, Peru	-8.1	-78.9	192	-15.6	1.5	2	NA	-12.1	11.8	-1.5	10.3	Szpak et al. 2013
Cyperus corymbosus	C4 plant	modern	Poroto, Peru	-8	-78.8	447	-13.1	1.5	2	NA	-9.6	8.3	-1.5	6.8	Szpak et al. 2013
Echinochloa crusgalli	C4 plant	modern	Poroto, Peru	-8	-78.8	447	-13.4	1.5	2	NA	-9.9	2.8	-1.5	1.3	Szpak et al. 2013
Cynodon dactylon	C4 plant	modern	Poroto, Peru	-8	-78.8	447	-13.9	1.5	2	NA	-10.4	0.8	-1.5	-0.7	Szpak et al. 2013
Sorghum halepense	C4 plant	modern	Poroto, Peru	-8	-78.8	447	-14	1.5	2	NA	-10.5	2.5	-1.5	1	Szpak et al. 2013
Trianthema portulacastrum	C4 plant	modern	Poroto, Peru	-8	-78.8	447	-14.2	1.5	2	NA	-10.7	17.3	-1.5	15.8	Szpak et al. 2013
Amaranthus spinosus	C4 plant	modern	Poroto, Peru	-8	-78.8	447	-14.4	1.5	2	NA	-10.9	13.3	-1.5	11.8	Szpak et al. 2013
Melinis repens	C4 plant	modern	Salpo 5, Peru	-8	-78.7	1181	-13.3	1.5	2	NA	-9.8	5.6	-1.5	4.1	Szpak et al. 2013
Cenchrus myosuroides	C4 plant	modern	Salpo 5, Peru	-8	-78.7	1181	-13.3	1.5	2	NA	-9.8	5.7	-1.5	4.2	Szpak et al. 2013
