# Supplementary material for: Stable isotope chemistry reveals plant-dominant diet among early foragers on the Andean Altiplano, 9.0–6.5 cal. ka
Source: PLoS One. 2024 Jan 24;19(1):e0296420. doi: 10.1371/journal.pone.0296420 (PMC10807835; doi:10.1371/journal.pone.0296420)
Supplement: S2 Table — (CSV) [file pone.0296420.s003.csv]

burial	age.class	element	lab	lab.ID	amount.mg	d13C.permil	C.amount.ug	percent.C	d15N.permil	N.amount.ug	percent.N	CN.wt.percent	CN.atomic	d13Cdiet.permil	d15Ndiet.permil	14Cdate.95percent.CalBP.reference
SMP 1	child	parietal (squama)	UCDSIF	1330738	1.124	-18.11	459.83	40.91	10.82	166.88	14.8	2.8	3.2	-23.11	5.82	n.d.
SMP 2	adult	temporal (petrous portion)	UCDSIF	1330739	1.108	-18.89	436.26	39.37	9.93	153.72	13.9	2.8	3.3	-23.89	4.93	n.d.
SMP 3	adult	rib 10 (left)	UCDSIF	1330741	0.945	-18.91	390.32	41.3	9.19	140.86	14.9	2.8	3.2	-23.91	4.19	7565-7177 [16]
SMP 4	adolescent	rib 1 (left)	UCDSIF	1330743	1.103	-19.28	435.05	39.44	8.23	156.21	14.2	2.8	3.2	-24.28	3.23	7565-7177 [16]
SMP 5	adult	hand mid phalanx (right)	UCDSIF	1330745	1.007	-18.73	411.41	40.85	11.31	148.34	14.7	2.8	3.2	-23.73	6.31	6856-6569 [16]
SMP 6	adult	metatarsal 5 (left)	UCDSIF	1330747	0.879	-19.28	367.58	41.82	9.22	131.86	15	2.8	3.3	-24.28	4.22	7153-6756 [16]
SMP 7	adolescent	hand proximal phalanx (right)	UCDSIF	1330748	0.957	-19.14	392.8	41.05	8.02	142.12	14.9	2.8	3.2	-24.14	3.02	6780-6510 [16]
SMP 8	adult	hand proximal phalanx (right)	UCDSIF	1330749	1.096	-19.34	454.76	41.49	8.47	164.83	15	2.8	3.2	-24.34	3.47	7160-6885 [16]
SMP 9	adult	hand proximal phalanx (left)	UCDSIF	1330751	1.162	-18.48	464.26	39.95	8.61	168.35	14.5	2.8	3.2	-23.48	3.61	7465-7317 [16]
SMP 10	adult	hand proximal phalanx (left)	UCDSIF	1330753	0.855	-18.21	314.04	36.73	9.7	112.77	13.2	2.8	3.2	-23.21	4.7	6907-6574 [16]
SMP 11	adult	rib (right)	UCDSIF	1330755	0.979	-18.9	400.64	40.92	9.43	145.5	14.9	2.8	3.2	-23.9	4.43	6883-6669 [16]
SMP 12	adult	rib (left)	UCDSIF	1330756	1.197	-19.12	497.74	41.58	9.09	179.54	15	2.8	3.2	-24.12	4.09	n.d.
SMP 13	child	temporal (petrous portion)	UCDSIF	1330758	1.104	-17.9	398.94	36.14	11.01	142.04	12.9	2.8	3.3	-22.9	6.01	6883-6669 [16]
SMP 15	adult	hand proximal phalanx (left)	UCDSIF	1330759	1.068	-18.81	400.66	37.51	8.74	144.63	13.5	2.8	3.2	-23.81	3.74	n.d.
SMP 16	adult	mandible (right)	UCDSIF	1330761	0.827	-18.81	297.26	35.94	10.11	105.39	12.7	2.8	3.3	-23.81	5.11	7247-7009 [16]
WMP 1	adult	tibia frag (side indeterminate)	UCDSIF	1470282	1.042	-18.46	141.7	13.6	9.45	42.7	4.1	3.3	3.9	-23.46	4.45	8990-8650 [30]
WMP 2	adult	long bone diaphysis fragment	KCCAMS	212746	NA	-18.6	NA	41.98	8.7	NA	14.8	2.8	3.3	-23.6	3.7	n.d.
WMP 3	adult	bone frag	UCDSIF	1470279	1.05	-18.59	257.79	24.55	9.9	89.32	8.5	2.9	3.4	-23.59	4.9	n.d.
WMP 5	adult	left petrous portion	UCDSIF	1470280	1.137	-17.91	300.75	26.45	10.04	101.98	9	2.9	3.4	-22.91	5.04	n.d.
WMP 6	adolescent	indeterminate bone fragment	UCDSIF	1470281	1.122	-19.11	283.06	25.23	9.15	91.63	8.2	3.1	3.6	-24.11	4.15	8992–8651 [18]
WMP 7	adult	left scapula	KCCAMS	259856	NA	-19.1	NA	42.16	8.4	NA	15.6	2.7	3.2	-24.1	3.4	n.d.
WMP 8	adolescent	3rd molar	LIME	7347	NA	-18.73	NA	32.09	9.76	NA	11.7	2.7	3.2	-23.8	4.76	n.d.
WMP 9	child	cranial fragment	KCCAMS	259857	NA	-18.5	NA	44.09	8.7	NA	16.2	2.7	3.2	-23.5	3.7	n.d.
WMP 10	child	cranial fragment	KCCAMS	259858	NA	-18.3	NA	42.68	10.2	NA	15.8	2.7	3.2	-23.3	5.2	n.d.
